# Supplementary material for: High-sensitivity pattern discovery in large, paired multiomic datasets
Source: Bioinformatics. 2022 Jun 27;38(Suppl 1):i378–85. doi: 10.1093/bioinformatics/btac232 (PMC9235493; doi:10.1093/bioinformatics/btac232)
Supplement: btac232_Supplementary_Data [file btac232_supplementary_data.zip]

Archive with 11 entries (10 files):
- btac232-Supp_data/
- btac232-Supp_data/s1.png
- btac232-Supp_data/s2.png
- btac232-Supp_data/s3.png
- btac232-Supp_data/s4.png
- btac232-Supp_data/s5.PNG
- btac232-Supp_data/s6.png
- btac232-Supp_data/s7.png
- btac232-Supp_data/s8.png
- btac232-Supp_data/sup_clean.docx
- btac232-Supp_data/sup_clean.pdf
